# Supplementary material for: A Novel Approach to Predict the Growth of Staphylococcus aureus on Rice Cake
Source: Front Microbiol. 2017 Jun 22;8:1140. doi: 10.3389/fmicb.2017.01140 (PMC5479919; doi:10.3389/fmicb.2017.01140)
Supplement: Supplementary file 1 [file Presentation1.ZIP › Prbability_analysis.R]

#######################################################################
##### Analysis of the probability of arbitrary log-increase ###########
##### collaborarion work with Professor Oh and Dr. Wang ###############
##### described on 29 December 2014 by S. Koseki       ################

### Reading the data set ###
dAEM <- read.csv("AEM.csv")

###################################
## fitting 1-log increase model ###
###################################

### fitting the logistic model ###
fit1log <- glm(P ~ Temp + log(Time + 0.01), family = binomial(link = logit), data = dAEM)

## Presenting model summary ##
summary(fit1log)

### Evsaluation of goodness-of-fit of the model ###
library(binomTools)			### model evaluation package
print(Rsq.fit1log <- Rsq(fit1log)) 		 ### adj R^2, etc. 
HLtest(Rsq.fit1log)				 ### Hosmer-Lemeshow staristical nanalysis

library(pROC)					 ### calculate Area under recieiver curve (AUC) 
response <- dAEM$P			### observed reponse
predictor <- fitted(fit1log)	### predicted response 

# Smoothed ROC curve
roc(response, predictor,  plot=TRUE, ci=TRUE, smooth=TRUE)


###################################
## fitting 2-log increase model ###
###################################

### fitting the logistic model ###
fit2log <-glm(PP ~ Temp + log(Time + 0.01), family = binomial(link = logit), data = dAEM)

## Presenting model summary ##
summary(fit2log)

### Evsaluation of goodness-of-fit of the model ###
library(binomTools)					 ### model evaluation package
print(Rsq.fit2log <- Rsq(fit2log))	### adj R^2, etc. 
HLtest(Rsq.fit2log)				 		### Hosmer-Lemeshow staristical nanalysis

library(pROC)					 ### calculate Area under recieiver curve (AUC) 
response <- dAEM$PP			### observed reponse
predictor <- fitted(fit2log)	### predicted response 

# Smoothed ROC curve
roc(response, predictor,  plot=TRUE, ci=TRUE, smooth=TRUE)


###################################
## fitting 3-log increase model ###
###################################

### fitting the logistic model ###
fit3log <-glm(PPP ~ Temp + log(Time + 0.01), family = binomial(link = logit), data = dAEM)

## Presenting model summary ##
summary(fit3log)

### Evsaluation of goodness-of-fit of the model ###
library(binomTools)			### model evaluation package
print(Rsq.fit3log <- Rsq(fit3log)) 		 ### adj R^2, etc. 
HLtest(Rsq.fit3log)				 ### Hosmer-Lemeshow staristical nanalysis

library(pROC)					 ### calculate Area under recieiver curve (AUC) 
response <- dAEM$PPP			### observed reponse
predictor <- fitted(fit3log)	### predicted response 

# Smoothed ROC curve
roc(response, predictor,  plot=TRUE, ci=TRUE, smooth=TRUE)

###################################
## fitting 4-log increase model ###
###################################

### fitting the logistic model ###
fit4log <-glm(PPPP ~ Temp + log(Time + 0.01), family = binomial(link = logit), data = dAEM)

## Presenting model summary ##
summary(fit4log)

### Evsaluation of goodness-of-fit of the model ###
library(binomTools)				### model evaluation package
print(Rsq.fit4log <- Rsq(fit4log)) 	  ### adj R^2, etc. 
HLtest(Rsq.fit4log)				  ### Hosmer-Lemeshow staristical nanalysis

library(pROC)					 ### calculate Area under recieiver curve (AUC) 
response <- dAEM$PPPP			### observed reponse
predictor <- fitted(fit4log)	### predicted response 

# Smoothed ROC curve
roc(response, predictor,  plot=TRUE, ci=TRUE, smooth=TRUE)


###################################
## fitting 5-log increase model ###
###################################

### fitting the logistic model ###
fit5log <-glm(PPPPP ~ Temp + log(Time + 0.01), family = binomial(link = logit), data = dAEM)

## Presenting model summary ##
summary(fit5log)

### Evsaluation of goodness-of-fit of the model ###
library(binomTools)				### model evaluation package
print(Rsq.fit5log <- Rsq(fit5log)) 	  ### adj R^2, etc. 
HLtest(Rsq.fit5log)				  ### Hosmer-Lemeshow staristical nanalysis

library(pROC)					 ### calculate Area under recieiver curve (AUC) 
response <- dAEM$PPPPP			### observed reponse
predictor <- fitted(fit5log)	### predicted response 

# Smoothed ROC curve
roc(response, predictor,  plot=TRUE, ci=TRUE, smooth=TRUE)
