# Supplementary material for: A Novel Approach to Predict the Growth of Staphylococcus aureus on Rice Cake
Source: Front Microbiol. 2017 Jun 22;8:1140. doi: 10.3389/fmicb.2017.01140 (PMC5479919; doi:10.3389/fmicb.2017.01140)
Supplement: Supplementary file 2 [file Presentation2.ZIP]

Archive with 1 entries (1 files):
- Growth_simulation_Fig4.R
