# Supplementary material for: A Novel Approach to Predict the Growth of Staphylococcus aureus on Rice Cake
Source: Front Microbiol. 2017 Jun 22;8:1140. doi: 10.3389/fmicb.2017.01140 (PMC5479919; doi:10.3389/fmicb.2017.01140)
Supplement: Supplementary file 2 [file Presentation2.ZIP › Growth_simulation_Fig4.R]

# Predictive simulation on bacterial growth by solving differential equations

library(deSolve)

## definition of the differential equation
	
dNdt <- function(t, N, p)
{
	### setting parameters 
	
	Nmax <- 10^7									### Maximum population density 
	
	temp <- p[['temp']]								### tempデータのリスト化
	dt <- p[['dt']]									### dtデータのリスト化

	i <- t/dt + 1									### 実時間との紐付け
	
	### Model for µmax as a function of temperature
	
	a <- 0.01727
	b <- -0.1735
	
	µ <- (a*(temp[i]-b))^2														
	
	### function for q as explicit form  ###
	q0 <- 0.2
	q <- 1/(1+(1/q0)*exp(-µ*t))
	

	### Differential equation for the changes in bacterial number ###
	
	N1 <- q*µ*(1-(N/Nmax))*N
	
	list(c(N1))
}

### ====================== ここからプログラム =====================

d1 <- read.csv("temp1.csv")	## Aquision temperature data
temp <- d1[ ,2]				##

dt <- d1[2, 1]							## 時間刻み(h)←元の測定温度データの測定間隔
t_total <- d1[length(d1[, 1]), 1] 		## 総計算時間←温度測定時間

# 0分からt_total分まで時間刻みdt(分)で計算
times <- seq(0, t_total, by=dt)

# パラメータをベクトルにコピー
param <- list(dt=dt, temp=temp) # 

# 初期値
initial <- c(10^3.0)

# 微分方程式を解く
N <- lsoda(initial, times, dNdt, param)

# グラフを描画
par(mar = c(5.5, 5, 4.1, 5))

plot(d1[,1], d1[,2], type = "l", lty = 2, axes = F, xlab = "", ylab = "", ylim = c(0, 30))
axis(4, at = pretty(par("usr")[3:4]), las = 1, adj = 1)
mtext("temperature (°C)", side=4, line = 2)

par(new=T)

data <- data.frame(N)
plot(data$time, log10(data$X1), type="l", xlab = "Incubation period (h)", ylab="Staphylococcus aureus (log10 CFU/g)", ylim = c(2,8), las = 1)

### observed data plot###
d2 <- read.csv("Obs.csv")
points(d2$time, d2$obs, pch = 21, cex = 1.4)
